# Supplementary material for: Dracunculus sp. PantanalBr Infection in Florida Panthers and Bobcat, Florida, USA
Source: Emerg Infect Dis. 2026 Jul;32(7):1214–7. doi: 10.3201/eid3207.260514 (PMC13322447; doi:10.3201/eid3207.260514)
Supplement: Appendix 2 — Additional information for Dracunculus sp. PantanalBr infection in Florida panthers and bobcat, Florida, USA. [file 26-0514-Techapp-s2.xlsx]

## Sheet: Appendix 2 Table 1
Article DOI: http://doi.org/10.3201/eid3207.260514
EID cannot ensure accessibility for supplementary materials supplied by authors. Readers who have difficulty accessing supplementary content should contact the authors for assistance.
Dracunculus sp. PantanalBr Infection in Florida Panthers and Bobcat, Florida, USA
Appendix 2 Table 1. Partial cytochrome oxidase (COI) gene sequence percent similarities (bottom of table) and percent differences (top of table) between a Dracunculus sp. PantanalBR from Florida panthers (Puma concolor coryi) and a bobcat (Felis rufus) in Florida compared with related nematodes
	Dracunculus sp. Florida panther USA RC25-020B	Dracunculus sp. bobcat USA RC25-027A	Dracunculus sp. PantanalBR jaguar Brazil (OR023601)	Dracunculus sp. PantanalBR domestic dog Brazil (MW018870)	Dracunculus medinensis (KF770021)	Dracunculus medinensis (HQ216219)	Dracunculus medinensis (KF770024)	Dracunculus sp. human Vetnam (MT983844)	Dracunculus jaguape Neotropical otter Argentina (OR575050)	Dracunculus sp. river otter USA (PP384412)	Dracunculus sp. river otter USA (PP384416)	Dracunculus sp. river otter USA (PP384411)	Dracunculus sp. river otter USA (PP384425)	Dracunculus insignis Canada (EU646535)	Dracunculus insignis USA (MK085894)	Dracunculus insignis USA (MK085895)	Dracunculus insignis USA (MK085902)	Dracunculus lutrae Canada (EU646602)	Dracunculus lutrae Canada (EU646603)	Dracunculus lutrae Canada (EU646600)	Dracunculus sp. Virginia opossum USA (MK085893)	Dracunculus sp. domestic dog Spain (MT304009)	Philometroides sanguineus (NC024931)
Dracunculus sp. Florida panther USA RC25-020B		0.5	0.3	1.2	7.3	6.8	7.2	7.2	8.7	10.6	9.4	9.9	10.4	10.2	9.7	10.1	10	9.7	9.4	9.9	9.4	9.4	18.6
Dracunculus sp. bobcat USA RC25-027A	99.5		0.5	1.2	7.5	7.2	7.4	7.8	9.1	10.8	9.8	10.1	10.7	10.6	9.9	10.3	10.1	9.9	9.8	10.2	9.8	9.5	18.4
Dracunculus sp. PantanalBR jaguar Brazil (OR023601)	99.7	99.7		0.9	7.6	7.2	7.5	7.5	9.1	10.8	9.7	10	10.6	10.4	9.9	10.3	10.2	9.5	9.2	9.7	9.7	9.5	18.5
Dracunculus sp. PantanalBR domestic dog Brazil (MW018870)	98.8	98.8	99.1		7.2	6.8	7.1	7.3	8.5	10.4	9.1	9.9	10.4	9.9	9.4	9.8	9.5	9.3	9.3	9.4	9.1	9.1	18.3
Dracunculus medinensis (KF770021)	92.7	92.5	92.4	92.8		0.3	0.2	8.1	8.9	11.4	11.4	11	11.3	8.9	9.1	9.5	8.6	10.8	10.5	11	11.4	11.5	15.7
Dracunculus medinensis (HQ216219)	93.2	92.8	92.8	93.2	99.7		0.5	7.6	8.6	10.8	10.8	10.3	10.9	8.9	8.8	9.2	8.8	10.3	10	10.5	10.8	10.8	15.9
Dracunculus medinensis (KF770024)	92.8	92.6	92.5	92.9	99.8	99.5		8.1	9.1	11.2	11.7	10.7	11	9.2	8.9	9.3	8.6	10.5	10.2	10.7	11.7	11.9	15.7
Dracunculus sp. human Vetnam (MT983844)	92.8	92.2	92.5	92.7	91.9	92.4	91.9		8.9	10.2	8.8	9.6	10.1	9.1	8.3	8.7	9	9.6	9.3	9.7	8.8	9.4	17
Dracunculus jaguape Neotropical otter Argentina (OR575050)	91.3	90.9	90.9	91.5	91.1	91.4	90.9	91.1		8.6	10.2	8.1	8.4	9.4	8.9	9.3	9.3	9.1	9.1	9.3	10.2	9.9	16
Dracunculus sp. river otter USA (PP384412)	89.4	89.2	89.2	89.6	88.6	89.2	88.8	89.8	91.4		9.9	0.8	0.8	7.8	7.9	7.9	7.7	7.1	7.1	7.3	9.9	9.3	18.8
Dracunculus sp. river otter USA (PP384416)	90.6	90.2	90.3	90.9	88.6	89.2	88.3	91.2	89.8	90.1		10	10.3	8.6	8.5	8.6	8.6	9.4	9.4	9.6	0	1.7	18.8
Dracunculus sp. river otter USA (PP384411)	90.1	89.9	90	90.1	89	89.7	89.3	90.4	91.9	99.2	90		0.3	7.6	7.7	7.8	7.6	7.1	6.8	7.3	10	9.1	18.5
Dracunculus sp. river otter USA (PP384425)	89.6	89.3	89.4	89.6	88.7	89.1	89	89.9	91.6	99.2	89.7	99.7		8	8.2	8.3	7.9	7.3	6.9	7.4	10.3	9.6	18.3
Dracunculus insignis Canada (EU646535)	89.8	89.4	89.6	90.1	91.1	91.1	90.8	90.9	90.6	92.2	91.4	92.4	92		0.5	0.6	0.2	9.1	9.1	9.3	8.6	8	18
Dracunculus insignis USA (MK085894)	90.3	90.1	90.1	90.6	90.9	91.2	91.1	91.7	91.1	92.1	91.5	92.3	91.8	99.5		0.4	0.2	9	9	9.1	8.5	8	17.9
Dracunculus insignis USA (MK085895)	89.9	89.7	89.7	90.2	90.5	90.8	90.7	91.3	90.7	92.1	91.4	92.2	91.7	99.4	99.6		0.3	9.3	9.3	9.5	8.6	8	18.1
Dracunculus insignis USA (MK085902)	90	89.9	89.8	90.5	91.4	91.2	91.4	91	90.7	92.3	91.4	92.4	92.1	99.8	99.8	99.7		9	9	9.1	8.6	8.1	17.7
Dracunculus lutrae Canada (EU646602)	90.3	90.1	90.5	90.7	89.2	89.7	89.5	90.4	90.9	92.9	90.6	92.9	92.7	90.9	91	90.7	91		0.3	0.2	9.4	9.4	18.4
Dracunculus lutrae Canada (EU646603)	90.6	90.2	90.8	90.7	89.5	90	89.8	90.7	90.9	92.9	90.6	93.2	93.1	90.9	91	90.7	91	99.7		0.5	9.4	9.4	18.1
Dracunculus lutrae Canada (EU646600)	90.1	89.8	90.3	90.6	89	89.5	89.3	90.3	90.7	92.7	90.4	92.7	92.6	90.7	90.9	90.5	90.9	99.8	99.5		9.6	9.6	18.5
Dracunculus sp. Virginia opossum USA (MK085893)	90.6	90.2	90.3	90.9	88.6	89.2	88.3	91.2	89.8	90.1	100	90	89.7	91.4	91.5	91.4	91.4	90.6	90.6	90.4		1.7	18.8
Dracunculus sp. domestic dog Spain (MT304009)	90.6	90.5	90.5	90.9	88.5	89.2	88.1	90.6	90.1	90.7	98.3	90.9	90.4	92	92	92	91.9	90.6	90.6	90.4	98.3		18.7
Philometroides sanguineus (NC024931)	81.4	81.6	81.5	81.7	84.3	84.1	84.3	83	84	81.2	81.2	81.5	81.7	82	82.1	81.9	82.3	81.6	81.9	81.5	81.2	81.3

## Sheet: Appendix 2 Table 2
Appendix 2 Table 2. Partial 18S rRNA gene sequence percent similarities (bottom of table) and percent differences (top of table) between a Dracunculus sp. PantanalBR from Florida panthers (Puma concolor coryi) in Florida compared with related nematodes
	Dracunculus sp. PantanalBR Florida panther USA	Dracunculus sp. PantanalBR jaguar Brazil (OQ996255)	Dracunculus medinensis (KF770016)	Dracunculus medinensis (AY947720)	Dracunculus sp. domestic dog Spain (MT311138)	Dracunculus jaguape neotropical otter Argentina (OR575632)	Dracunculus sp. human Vietnam (PQ268651)	Dracunculus sp. human Vietnam (MW685454)	Dracunculus insignis USA (AY947719)	Dracunculus lutrae river otter Canada (JF934737)	Dracunculus oesophageus (AY852269)	Philometroides sanguineus (DQ442676)
Dracunculus sp. PantanalBR Florida panther USA		0.1	0.6	0.6	0.6	0.7	0.9	1.1	1.3	1	4.3	8.7
Dracunculus sp. PantanalBR jaguar Brazil (OQ996255)	99.9		0	0	0.5	0.6	0.9	0.6	0.9	0.9	4.3	9
Dracunculus medinensis (KF770016)	99.4	100		0	0.5	0.6	0.8	0.6	0.7	0.8	3.9	8.5
Dracunculus medinensis (AY947720)	99.4	100	100		0.5	0.6	0.8	0.6	0.7	0.8	3.9	8.5
Dracunculus sp. domestic dog Spain (MT311138)	99.4	99.5	99.5	99.5		0.1	0.4	0.1	0.4	0.4	3.7	8.9
Dracunculus jaguape neotropical otter Argentina (OR575632)	99.3	99.4	99.4	99.4	99.9		0.5	0.2	0.4	0.4	3.5	8.2
Dracunculus sp. human Vietnam (PQ268651)	99.1	99.1	99.2	99.2	99.6	99.5		0.2	0.7	0.7	3.7	8.7
Dracunculus sp. human Vietnam (MW685454)	98.9	99.4	99.4	99.4	99.9	99.8	99.8		0.5	0.4	3.5	8.2
Dracunculus insignis USA (AY947719)	98.7	99.1	99.3	99.3	99.6	99.6	99.3	99.5		0	3.5	8.3
Dracunculus lutrae river otter Canada (JF934737)	99	99.1	99.2	99.2	99.6	99.6	99.3	99.6	100		3.3	8.1
Dracunculus oesophageus (AY852269)	95.7	95.7	96.1	96.1	96.3	96.5	96.3	96.5	96.5	96.7		9.3
Philometroides sanguineus (DQ442676)	91.3	91	91.5	91.5	91.1	91.8	91.3	91.8	91.7	91.9	90.7
